# Supplementary material for: Lower Energy-Dense Ready Meal Consumption Affects Self-Reported Appetite Ratings with No Effect on Subsequent Food Intake in Women
Source: Nutrients. 2021 Dec 16;13(12):4505. doi: 10.3390/nu13124505 (PMC8708992; doi:10.3390/nu13124505)
Supplement: Supplementary file 1 [file nutrients-13-04505-s001.zip]

Archive with 1 entries (1 files):
- nutrients-1463720-supplementary.pdf
